# Supplementary material for: Human adipose-derived stem cells partially rescue the stroke syndromes by promoting spatial learning and memory in mouse middle cerebral artery occlusion model
Source: Stem Cell Res Ther. 2015 May 9;6(1):92. doi: 10.1186/s13287-015-0078-1 (PMC4453264; doi:10.1186/s13287-015-0078-1)
Supplement: Additional file 8: Video 8. — MCAO-hADSC water maze track on D5 (D5-MCAO-hADSC-10). [file 13287_2015_78_MOESM8_ESM.zip]

Archive with 1 entries (1 files):
- 13287_2015_78_MOESM8_ESM.avi
